# Supplementary material for: Medroxyprogesterone Acetate (MPA) Enhances HIV-1 Accumulation and Release in Primary Cervical Epithelial Cells by Inhibiting Lysosomal Activity
Source: Pathogens. 2021 Sep 14;10(9):1192. doi: 10.3390/pathogens10091192 (PMC8465616; doi:10.3390/pathogens10091192)
Supplement: Supplementary file 1 [file pathogens-10-01192-s001.zip]

Archive with 1 entries (1 files):
- pathogens-1326294-supplementary.pdf
